# Supplementary material for: Sex differences in the association of cardiometabolic risk scores and blood pressure measurements with white matter hyperintensities in diverse older adults—HABS-HD
Source: Front Aging Neurosci. 2025 Aug 4;17:1607646. doi: 10.3389/fnagi.2025.1607646 (PMC12358495; doi:10.3389/fnagi.2025.1607646)
Supplement: Supplementary file 2 [file Data_Sheet_1.zip]

Archive with 8 entries (8 files):
- Supplemental_Figures-Legends.docx
- __MACOSX/._Supplemental_Figures-Legends.docx
- Supp_Fig3.tif
- __MACOSX/._Supp_Fig3.tif
- Supp_Fig2.tif
- __MACOSX/._Supp_Fig2.tif
- Supp_Fig1.tif
- __MACOSX/._Supp_Fig1.tif
