# Supplementary material for: Sex differences in the association of cardiometabolic risk scores and blood pressure measurements with white matter hyperintensities in diverse older adults—HABS-HD
Source: Front Aging Neurosci. 2025 Aug 4;17:1607646. doi: 10.3389/fnagi.2025.1607646 (PMC12358495; doi:10.3389/fnagi.2025.1607646)
Supplement: Supplementary file 3 [file Data_Sheet_2.zip]

Archive with 2 entries (2 files):
- RiskxSex_Analysis_Script_Final.R
- __MACOSX/._RiskxSex_Analysis_Script_Final.R
