# Supplementary material for: Sex differences in the association of cardiometabolic risk scores and blood pressure measurements with white matter hyperintensities in diverse older adults—HABS-HD
Source: Front Aging Neurosci. 2025 Aug 4;17:1607646. doi: 10.3389/fnagi.2025.1607646 (PMC12358495; doi:10.3389/fnagi.2025.1607646)
Supplement: Supplementary file 3 [file Data_Sheet_2.zip › RiskxSex_Analysis_Script_Final.R]

library(easypackages)
libraries("ggplot2", "dplyr", "sqldf", "saemix", "nlraa", "lcmm", "lme4", "splines",
          "splines2", "Rmisc", "rockchalk", "devtools", "sitar", "tidyr", "UpSetR",
          "tidyverse", "lme4", "sjPlot", "sjmisc", "sjlabelled", "ggeffects",
          "ggpubr", "RColorBrewer", "car", "broom", "table1", "MASS","emmeans","nnet",
          "haven", "knitr", "survival", "mice")
opts_chunk$set(echo = TRUE)
knitr::opts_chunk$set(echo = TRUE)


setwd("/Users/cellashayes/Documents/HABSHD_Studies_Analysis_Papers/HABSHD_SexxCVDrisk_WMH/request-512")

combined_df <-read.csv(file="release6_HABSHD_visit1.csv") 

#Received data on 12/02/2024


##############################################################################
##  Clean sentinel values, derive binary obesity flag (0 / 1),
##  build ONE summary Table 1 that **includes race as a row**
##  (no stratification)
##############################################################################

library(dplyr)
library(table1)

# ── 1. Replace sentinel –9999 with NA in relevant columns -------------------
risk_cols <- c("OM_BMI", "CDX_Diabetes", "CDX_Hypertension",
               "CDX_Dyslipidemia", "CDX_Tobacco", "ID_Education.x")

combined_df <- combined_df %>% 
  mutate(across(all_of(risk_cols), ~ na_if(.x, -9999)))

# ── 2. Binary obesity flag: 0 = non-obese, 1 = obese ------------------------
combined_df <- combined_df %>% 
  mutate(obese = factor(if_else(OM_BMI >= 30, "1", "0"),
                        levels = c("0", "1")))

# ── 3. Re-code & label key covariates --------------------------------------
combined_df <- combined_df %>% 
  mutate(
    race   = factor(Race.x),
    gender = factor(ID_Gender.x, labels = c("Male", "Female")),
    educ   = ID_Education.x
  )

options(table1.dec = 2)   # two-decimal display for continuous vars

# ── 4. Build Table 1 (no stratification; race shown as a row) --------------
table1(
  ~ Age.x + gender + educ + race +
    factor(CDX_Diabetes)     + factor(CDX_Hypertension) +
    factor(CDX_Dyslipidemia) + OM_BMI + factor(obese) +
    factor(CDX_Tobacco),
  data     = combined_df,
  caption  = "Cardiometabolic Risk Factors After Data Cleaning",
  topclass = "Rtable1-zebra"
)


##############################################################################
##  WMH Pre-processing Pipeline
##  – Histogram inspection → log-transform → ICV adjustment (residuals) –
##############################################################################
##  Variables
##    X02_WMH_Scale        : visual rating (King scale, raw)
##    X02_WMH_Volume_Raw   : WMH volume in mL  (right-skewed, may include zeros)
##    X01_ICV_HD           : Intracranial volume in mm³
##############################################################################

library(dplyr)
library(ggplot2)

# ── 1 ▸ Inspect raw WMH distributions --------------------------------------
ggplot(combined_df, aes(X02_WMH_Scale))        +
  geom_histogram(bins = 30, fill = "grey70")   +
  labs(title = "Histogram: WMH Scale (King)", x = "King scale score")

ggplot(combined_df, aes(X02_WMH_Volume_Raw))   +
  geom_histogram(bins = 30, fill = "grey70")   +
  labs(title = "Histogram: WMH Volume (raw mL)", x = "Volume (mL)")

summary(combined_df$X02_WMH_Volume_Raw)


##############################################################################
## 2 ▸ Prepare WMH volume for log-transformation (constant added to zeros only)
##############################################################################

## 2a. Add 1 × 10⁻⁶ *only* where the raw volume equals zero
combined_df <- combined_df %>% 
  mutate(
    WMH_raw_plus = case_when(
      is.na(X02_WMH_Volume_Raw)        ~ NA_real_,               # keep NA as NA
      X02_WMH_Volume_Raw == 0          ~ 1e-6,                   # zero → tiny offset
      TRUE                             ~ X02_WMH_Volume_Raw      # all other values unchanged
    )
  )

summary(combined_df$WMH_raw_plus)


## 2b. Take the natural log of the adjusted values
combined_df <- combined_df %>% 
  mutate(
    WMH_log = log(WMH_raw_plus)
  )
summary(combined_df$WMH_log)
hist(combined_df$WMH_log)


# Step 3:
# ── Fit the ICV model (if not already in your session) ────────────────────
icv_model <- lm(WMH_log ~ X01_ICV_HD, data = combined_df, na.action = na.exclude)

# ── Build a residuals vs fitted ggplot ────────────────────────────────────
resid_df <- data.frame(
  Fitted    = fitted(icv_model),
  Residuals = resid(icv_model)
)

p_icv <- ggplot(resid_df, aes(x = Fitted, y = Residuals)) +
  geom_point(alpha = 0.6, size = 1.5) +
  geom_hline(yintercept = 0, linetype = "dashed", color = "red") +
  geom_smooth(method = "loess", se = FALSE, linetype = "dotted", color = "blue") +
  labs(
    title = "Residuals vs Fitted: WMH~ICV Adjustment",
    x     = "Fitted values",
    y     = "Residuals"
  ) +
  theme_bw(base_size = 14) +
  theme(
    plot.title    = element_text(hjust = 0.5, face = "bold"),
    panel.grid    = element_blank(),
    axis.line     = element_line(color = "black")
  )

print(p_icv)

# ── Save as SVG ───────────────────────────────────────────────────────────
ggsave(
  filename = "WMH_ICV_resid_vs_fitted_preexclusion.svg",
  plot     = p_icv,
  device   = "svg",
  width    = 6,      # inches
  height   = 4,      # inches
  units    = "in",
  dpi      = 600
)


# ── 4 ▸ Save ICV-adjusted residuals ----------------------------------------
combined_df <- combined_df %>%
  mutate(WMH_ICV_resid = residuals(icv_model))

# combined_df$WMH_ICV_resid now holds ICV-adjusted, log-scaled WMH values.
##############################################################################


# ── 1. IQR-based outlier detection on WMH residuals ─────────────────────────
Q1        <- quantile(combined_df$WMH_ICV_resid, 0.25, na.rm = TRUE)
Q3        <- quantile(combined_df$WMH_ICV_resid, 0.75, na.rm = TRUE)
IQR_val   <- Q3 - Q1
lower_bd  <- Q1 - 1.5 * IQR_val
upper_bd  <- Q3 + 1.5 * IQR_val

# ── 2. Flag outliers in the dataset ────────────────────────────────────────
combined_df <- combined_df %>%
  mutate(WMH_outlier = WMH_ICV_resid < lower_bd | WMH_ICV_resid > upper_bd)

# ── 3. Remove outliers ─────────────────────────────────────────────────────
combined_df_no_outliers <- combined_df %>%
  filter(!WMH_outlier | is.na(WMH_outlier))

cat("Dropped", sum(combined_df$WMH_outlier, na.rm = TRUE),
    "outliers; remaining n =", nrow(combined_df_no_outliers), "\n")

# ── 4. Re‐fit ICV adjustment model on the cleaned data ─────────────────────
icv_model_noout <- lm(
  WMH_ICV_resid ~ X01_ICV_HD,
  data      = combined_df_no_outliers,
  na.action = na.exclude
)

# ── 5. Build residuals vs fitted data frame ────────────────────────────────
resid_noout_df <- data.frame(
  Fitted    = fitted(icv_model_noout),
  Residuals = resid(icv_model_noout)
)
summary(resid_noout_df$Fitted)
summary(resid_noout_df$Residuals)


# ── 6. Plot residuals vs fitted (post‐exclusion) ───────────────────────────
library(ggplot2)
p_resid_noout <- ggplot(resid_noout_df, aes(x = Fitted, y = Residuals)) +
  geom_point(alpha = 0.6, size = 1.5) +
  geom_hline(yintercept = 0, linetype = "dashed", color = "red") +
  geom_smooth(method = "loess", se = FALSE, linetype = "dotted", color = "blue") +
  labs(
    title = "Residuals vs Fitted: WMH_ICV_resid ~ ICV (Outliers Removed)",
    x     = "Fitted values",
    y     = "Residuals"
  ) +
  theme_bw(base_size = 14) +
  theme(
    plot.title = element_text(hjust = 0.5, face = "bold"),
    panel.grid = element_blank(),
    axis.line  = element_line(color = "black")
  )

print(p_resid_noout)

# ── Save as SVG ───────────────────────────────────────────────────────────
ggsave(
  filename = "WMH_ICV_resid_vs_fitted_post-exclusion.svg",
  plot     = p_resid_noout,
  device   = "svg",
  width    = 6,      # inches
  height   = 4,      # inches
  units    = "in",
  dpi      = 600
)

# Updated DF
combined_df <- combined_df_no_outliers


########################################################################
##  Cardiometabolic Risk Score  –  PCA for Mixed Data (PCAmixdata v3.1)
##  Updated: <2025-07-01>
########################################################################
##
##  Inputs   : combined_df with columns
##               - Med_ID              (unique participant ID)
##               - obese               (0/1)
##               - CDX_Diabetes        (0/1)
##               - CDX_Hypertension    (0/1)
##               - CDX_Dyslipidemia    (0/1)
##               - CDX_Tobacco         (0/1: current use)
##
##  Outputs  : combined_df  ⇢  adds column `Risk_Score`
##             scree plot (ggplot object)  …  saved if desired
##             CSV with loadings & variance explained  (optional)
########################################################################

## ── 0. Libraries ────────────────────────────────────────────────────
library(PCAmixdata)   # PCA for mixed data
library(ggplot2)      # plotting
library(dplyr)        # data wrangling
library(psych)        # KMO & Bartlett diagnostics
library(tibble)

## ── 1. Select and clean variables ───────────────────────────────────
risk_vars <- c("Med_ID",
               "obese",
               "CDX_Diabetes",
               "CDX_Hypertension",
               "CDX_Dyslipidemia",
               "CDX_Tobacco")

pca_df <- combined_df %>%
  dplyr::select(all_of(risk_vars)) %>%
  na.omit()                          # listwise deletion

## ── 2. Ensure all predictors are factors (qualitative) ──────────────
X_quali <- pca_df %>%
  dplyr::select(-Med_ID) %>%
  mutate(across(everything(), as.factor))

## ── 3. Kaiser-Meyer-Olkin & Bartlett’s tests (optional diagnostics) ─
##      Convert to numeric 0/1 for these tests
X_numeric <- X_quali %>% mutate(across(everything(), as.numeric)) 

kmo_res   <- KMO(cor(X_numeric))
bartlett  <- cortest.bartlett(cor(X_numeric), n = nrow(X_numeric))

print(kmo_res)        # MSA > 0.6 desirable
print(bartlett)       # p < 0.05 ⇒ factorable

## ── 4. Run PCAmix ───────────────────────────────────────────────────
pca_res <- PCAmix(
  X.quali       = X_quali,
  ndim          = 4,           # retain four dimensions for diagnostics
  rename.level  = TRUE,        # avoids duplicate level names
  graph         = FALSE        # suppress interactive graphs
)

## ── 5. Variance explained & scree plot ──────────────────────────────
varexp <- tibble(
  PC   = paste0("PC", seq_len(nrow(pca_res$eig))),
  Pct  = pca_res$eig[, 2]          # this is already %
)

gg_varexp <- ggplot(varexp, aes(PC, Pct)) +
  geom_col(fill = "grey30", width = 0.7) +
  geom_text(aes(label = sprintf("%.1f%%", Pct)),
            vjust = -0.2, size = 5) +
  labs(title = "Scree Plot of Principal Components",
       x = "Principal Component",
       y = "Variance Explained (%)") +
  theme_classic(base_size = 16)

print(gg_varexp)

# ── Save as SVG ───────────────────────────────────────────────────────────
ggsave(
  filename = "Scree1.svg",
  plot     = gg_varexp,
  device   = "svg",
  width    = 6,      # inches
  height   = 4,      # inches
  units    = "in",
  dpi      = 600
)


## ── 6. Extract & orient PC1 risk score ──────────────────────────────
pc1_raw        <- pca_res$ind$coord[, 1]      # first component
risk_score_inv <- -1 * pc1_raw                # invert so ↑ = ↑ risk

risk_df <- tibble(Med_ID = pca_df$Med_ID,
                  Risk_Score = risk_score_inv)

## ── 7. Merge back into analytic dataset ─────────────────────────────
combined_df <- combined_df %>%
  left_join(risk_df, by = "Med_ID")

## ── 8. Summary statistics ───────────────────────────────────────────
cat("\nDescriptive statistics of Risk_Score\n")
summary(combined_df$Risk_Score)

## ── 9. Export loadings & variance table (optional) ──────────────────
loading_tbl <- as.data.frame(pca_res$quali$coef)
#write.csv(loading_tbl, "PC1_loadings.csv", row.names = TRUE)
#write.csv(varexp,      "PC_variance_explained.csv", row.names = FALSE)


pca_res$eig            # eigen-value table
head(risk_df$Risk_Score)  # a few scores (optional)


         


##############################################################################
##  Blood-Pressure Cleaning & Derived Metrics
##  – sets non-positive readings to NA, averages two measurements,
##    computes SBP, DBP, PP, MAP and /10-scaled versions
##############################################################################

library(dplyr)

combined_df_clean <- combined_df   # keep the raw copy intact

## 1 ▸ Replace implausible (≤ 0 mmHg) readings with NA -----------------------
bp_cols <- c("OM_BP1_SYS", "OM_BP1_DIA", "OM_BP2_SYS", "OM_BP2_DIA")

combined_df_clean <- combined_df_clean %>% 
  mutate(across(all_of(bp_cols),
                ~ if_else(.x <= 0, NA_real_, .x)))

## 2 ▸ Average the two readings to obtain raw SBP & DBP ----------------------
combined_df_clean <- combined_df_clean %>% 
  mutate(
    sbp_raw = rowMeans(cbind(OM_BP1_SYS, OM_BP2_SYS), na.rm = TRUE),
    dbp_raw = rowMeans(cbind(OM_BP1_DIA, OM_BP2_DIA), na.rm = TRUE)
  )

## 3 ▸ Create /10-scaled SBP & DBP ------------------------------------------
combined_df_clean <- combined_df_clean %>% 
  mutate(
    sbp = sbp_raw / 10,
    dbp = dbp_raw / 10
  )

## 4 ▸ Pulse Pressure (PP = SBP − DBP) --------------------------------------
combined_df_clean <- combined_df_clean %>% 
  mutate(
    pp_raw = sbp_raw - dbp_raw,
    pp     = pp_raw / 10
  )

## 5 ▸ Mean Arterial Pressure (MAP = (2·DBP + SBP)/3) -----------------------
combined_df_clean <- combined_df_clean %>% 
  mutate(
    map_raw = (2 * dbp_raw + sbp_raw) / 3,
    map     = map_raw / 10
  )

## 6 ▸ Sanity checks ---------------------------------------------------------
summary(dplyr::select(combined_df_clean, sbp_raw, dbp_raw, pp_raw, map_raw))
summary(dplyr::select(combined_df_clean, sbp,     dbp,     pp,     map))

##############################################################################
##  End of BP-cleaning block
##############################################################################


##############################################################################
##  MRI-scanner variable (clean-up & factor conversion)
##############################################################################

library(dplyr)

combined_df_clean <- combined_df_clean %>% 
  mutate(
    # Convert blank strings ("") to NA, then cast as factor in one step
    scanner = factor(na_if(X01_MRI_Scanner, ""))
  )

# Quick sanity check
table(combined_df_clean$scanner, useNA = "ifany")


##############################################################################
##  Linear models of ICV-adjusted WMH residuals
##  – Cardiometabolic / behavioural risk-factor set
##  – Bonferroni p-value correction + residual-vs-fitted diagnostic plots
##  Variable names exactly as specified (age, gender, race, etc.)
#############################################################################

## ── 0. Packages ────────────────────────────────────────────────────────────
library(dplyr)
library(broom)
library(ggplot2)
library(gt)

## ── 1. Ensure renamed variables exist (skip if you ran this earlier) ──────
combined_df_clean$age        <- combined_df_clean$Age.x

combined_df_clean$ID_Gender.x <- as.factor(combined_df_clean$ID_Gender.x)
combined_df_clean$gender      <- combined_df_clean$ID_Gender.x     # 0 = male, 1 = female

combined_df_clean$educ        <- combined_df_clean$ID_Education.x

combined_df_clean$Race.x      <- as.factor(combined_df_clean$Race.x)
combined_df_clean$race        <- combined_df_clean$Race.x          # 0 = NHW, 1 = AA, 2 = MA

combined_df_clean$CDX_Diabetes     <- as.factor(combined_df_clean$CDX_Diabetes)
combined_df_clean$CDX_Hypertension <- as.factor(combined_df_clean$CDX_Hypertension)
combined_df_clean$CDX_Dyslipidemia <- as.factor(combined_df_clean$CDX_Dyslipidemia)
combined_df_clean$obese            <- as.factor(combined_df_clean$obese)
combined_df_clean$CDX_Tobacco      <- as.factor(combined_df_clean$CDX_Tobacco)

combined_df_clean$scanner <- factor(
  replace(combined_df_clean$X01_MRI_Scanner,
          combined_df_clean$X01_MRI_Scanner == "", NA)
)


## ── 2. Fit risk-factor models (gender × risk-factor interaction) ──────────
diab_mod  <- lm(WMH_ICV_resid ~ age + educ + race + scanner + gender*CDX_Diabetes,
                data = combined_df_clean)

htn_mod   <- lm(WMH_ICV_resid ~ age + educ + race + scanner + gender*CDX_Hypertension,
                data = combined_df_clean)

dyslip_mod<- lm(WMH_ICV_resid ~ age + educ + race + scanner + gender*CDX_Dyslipidemia,
                data = combined_df_clean)

obese_mod <- lm(WMH_ICV_resid ~ age + educ + race + scanner + gender*obese,
                data = combined_df_clean)

tob_mod   <- lm(WMH_ICV_resid ~ age + educ + race + scanner + gender*CDX_Tobacco,
                data = combined_df_clean)

risk_mod  <- lm(WMH_ICV_resid ~ age + educ + race + scanner + gender*Risk_Score,
                data = combined_df_clean)

## ── 3. Convert to tidy data-frames & tag model names ──────────────────────
diab_tidy   <- broom::tidy(diab_mod,  conf.int = TRUE) %>% mutate(Model = "Diabetes")
htn_tidy    <- broom::tidy(htn_mod,   conf.int = TRUE) %>% mutate(Model = "Hypertension")
dyslip_tidy <- broom::tidy(dyslip_mod,conf.int = TRUE) %>% mutate(Model = "Dyslipidemia")
obese_tidy  <- broom::tidy(obese_mod, conf.int = TRUE) %>% mutate(Model = "Obesity")
tob_tidy    <- broom::tidy(tob_mod,   conf.int = TRUE) %>% mutate(Model = "Tobacco")
risk_tidy   <- broom::tidy(risk_mod,  conf.int = TRUE) %>% mutate(Model = "RiskScore")


## ── 4 · Bonferroni correction (fixed) ──────────────────────────────────────
rf_results <- bind_rows(diab_tidy, htn_tidy, dyslip_tidy,
                        obese_tidy, tob_tidy, risk_tidy)

# 4·1 identify the six main-effect rows and six sex-interaction rows
risk_vars  <- c("CDX_Diabetes", "CDX_Hypertension", "CDX_Dyslipidemia",
                "obese", "CDX_Tobacco", "Risk_Score")

is_main <- vapply(risk_vars,
                  function(rv) rf_results$term %in% c(rv, paste0(rv, "1")),
                  logical(nrow(rf_results))) |>
           apply(1, any)

is_inter <- vapply(risk_vars,
                   function(rv) grepl(paste0("^gender.*:", rv), rf_results$term),
                   logical(nrow(rf_results))) |>
            apply(1, any)

is_target <- is_main | is_inter          # 12 a-priori hypotheses
n_tests    <- sum(is_target)             # should equal 12

# 4·2 apply Bonferroni ONLY to those 12 p-values
adj_vec <- rep(NA_real_, nrow(rf_results))
adj_vec[is_target] <- p.adjust(rf_results$p.value[is_target],
                               method = "bonferroni", n = n_tests)
rf_results$p_Bonf <- adj_vec

# 4·3 report family-wise threshold
bonf_threshold <- 0.05 / n_tests         # 0.05 / 12 = 0.0042
print(bonf_threshold)

## ── 5 · Results table (unchanged except for new p_Bonf) ────────────────────
rf_table <- rf_results %>%
  mutate(`β (95% CI)` = sprintf("%.2f (%.2f, %.2f)", estimate, conf.low, conf.high),
         p_raw        = sprintf("%.3f", p.value),
         p_Bonferroni = ifelse(is.na(p_Bonf), "", sprintf("%.3f", p_Bonf))) %>%
  dplyr::select(Model, Term = term, `β (95% CI)`, p = p_raw, p_Bonferroni)

gt(rf_table) %>%
  tab_header(title = md("**Table RF-1. WMH models by risk factor (Bonferroni on 12 tests; α<sub>B</sub> = 0.0042)**"))


## ── 6. Residual-vs-Fitted plots for each model ────────────────────────────
plot_resid <- function(mod, title_txt) {
  ggplot(data.frame(Fitted = fitted(mod), Residuals = resid(mod)),
         aes(Fitted, Residuals)) +
    geom_point(alpha = 0.6) +
    geom_hline(yintercept = 0, colour = "red", linetype = "dashed") +
    geom_smooth(method = "loess", se = FALSE, colour = "blue", linetype = "dotted") +
    labs(title = title_txt, x = "Fitted values", y = "Residuals") +
    theme_minimal(base_size = 14)
}

plot_resid(diab_mod,  "Residuals vs Fitted: Diabetes model")
plot_resid(htn_mod,   "Residuals vs Fitted: Hypertension model")
plot_resid(dyslip_mod,"Residuals vs Fitted: Dyslipidemia model")
plot_resid(obese_mod, "Residuals vs Fitted: Obesity model")
plot_resid(tob_mod,   "Residuals vs Fitted: Tobacco model")
plot_resid(risk_mod,  "Residuals vs Fitted: Risk-Score model")


# ── Save all residuals-vs-fitted plots as 600 dpi SVGs ─────────────────────────


# Create each plot object
p_diab    <- plot_resid(diab_mod,  "Diabetes Model")
p_htn     <- plot_resid(htn_mod,   "Hypertension Model")
p_dyslip  <- plot_resid(dyslip_mod,"Dyslipidemia Model")
p_obese   <- plot_resid(obese_mod, "Obesity Model")
p_tob     <- plot_resid(tob_mod,   "Tobacco Model")
p_risk    <- plot_resid(risk_mod,  "Risk-Score Model")

# Vector of plot objects and file names
plots <- list(
  Diabetes     = p_diab,
  Hypertension = p_htn,
  Dyslipidemia = p_dyslip,
  Obesity      = p_obese,
  Tobacco      = p_tob,
  RiskScore    = p_risk
)

# Loop to save each at 600 dpi
for (name in names(plots)) {
  ggsave(
    filename = paste0("Residuals_vs_Fitted_", name, ".svg"),
    plot     = plots[[name]],
    device   = "svg",
    width    = 6,     # in inches
    height   = 4,     # in inches
    units    = "in",
    dpi      = 600
  )
}


##############################################################################
##  End of risk-factor Bonferroni workflow
##############################################################################


##############################################################################
##  Linear models of ICV-adjusted WMH residuals
##  – Blood-pressure metrics (SBP, DBP, PP, MAP)
##  – Bonferroni on 8 a-priori tests (4 main + 4 sex-interaction)
##  – Residual-vs-Fitted plots (unchanged)
##############################################################################

## 0 · Packages already loaded (dplyr, broom, ggplot2, gt) ##

## 1 · Variables already recoded above ##

## 2 · Fit blood-pressure models (sex interaction in each) -------------------
sbp_mod <- lm(WMH_ICV_resid ~ age + educ + race + scanner + gender*sbp, data = combined_df_clean)
dbp_mod <- lm(WMH_ICV_resid ~ age + educ + race + scanner + gender*dbp, data = combined_df_clean)
pp_mod  <- lm(WMH_ICV_resid ~ age + educ + race + scanner + gender*pp,  data = combined_df_clean)
map_mod <- lm(WMH_ICV_resid ~ age + educ + race + scanner + gender*map, data = combined_df_clean)

## 3 · Tidy outputs ----------------------------------------------------------
sbp_tidy <- tidy(sbp_mod, conf.int = TRUE) %>% mutate(Model = "SBP")
dbp_tidy <- tidy(dbp_mod, conf.int = TRUE) %>% mutate(Model = "DBP")
pp_tidy  <- tidy(pp_mod,  conf.int = TRUE) %>% mutate(Model = "PP")
map_tidy <- tidy(map_mod, conf.int = TRUE) %>% mutate(Model = "MAP")

bp_results <- bind_rows(sbp_tidy, dbp_tidy, pp_tidy, map_tidy)

## 4 · Bonferroni correction (fixed) ----------------------------------------
#  four main-effect terms and their four sex interactions = 8 tests
bp_terms   <- c("sbp", "dbp", "pp", "map")
is_main    <- bp_results$term %in% bp_terms
is_inter   <- grepl("^gender.*:(sbp|dbp|pp|map)$", bp_results$term)
is_target  <- is_main | is_inter                       # 8 rows
n_tests    <- sum(is_target)                          # should print 8

adj_vec <- rep(NA_real_, nrow(bp_results))
adj_vec[is_target] <- p.adjust(bp_results$p.value[is_target],
                               method = "bonferroni", n = n_tests)
bp_results$p_Bonf <- adj_vec

bonf_threshold <- 0.05 / n_tests                      # 0.05 / 8 = 0.00625
print(bonf_threshold)

## 5 · Results table ---------------------------------------------------------
bp_table <- bp_results %>%
  mutate(`β (95% CI)` = sprintf("%.2f (%.2f, %.2f)", estimate, conf.low, conf.high),
         p_raw        = sprintf("%.3f", p.value),
         p_Bonferroni = ifelse(is.na(p_Bonf), "", sprintf("%.3f", p_Bonf))) %>%
  dplyr::select(Model, Term = term, `β (95% CI)`, p = p_raw, p_Bonferroni)

gt(bp_table) %>%
  tab_header(title = md("**Table BP-1. Blood-pressure metrics and ICV-adjusted WMH**  
                         _Bonferroni correction on 8 pre-specified tests (α<sub>B</sub> = 0.0063)_"))

## 6 · Residual-vs-Fitted diagnostic plots (unchanged) -----------------------
plot_resid <- function(mod, ttl){
  ggplot(data.frame(Fitted = fitted(mod), Residuals = resid(mod)),
         aes(Fitted, Residuals)) +
    geom_point(alpha = .6) +
    geom_hline(yintercept = 0, colour = "red", linetype = "dashed") +
    geom_smooth(method = "loess", se = FALSE, colour = "blue", linetype = "dotted") +
    labs(title = ttl, x = "Fitted values", y = "Residuals") +
    theme_minimal(14)
}

plot_resid(sbp_mod, "SBP")
plot_resid(dbp_mod, "DBP")
plot_resid(pp_mod,  "PP")
plot_resid(map_mod, "MAP")


# BP models
bp_models <- list(
  SBP = sbp_mod,
  DBP = dbp_mod,
  PP  = pp_mod,
  MAP = map_mod
)

# for each model, make the plot and save it
for (nm in names(bp_models)) {
  mod    <- bp_models[[nm]]
  title  <- paste0("", nm)
  p      <- plot_resid(mod, title)

  # save each as SVG at 600 dpi
  ggsave(
    filename = paste0("resid_vs_fitted_", tolower(nm), ".svg"),
    plot     = p,
    device   = "svg",
    width    = 6,
    height   = 4,
    units    = "in",
    dpi      = 600
  )
}


##############################################################################
##  End of BP Bonferroni workflow
##############################################################################


##############################################################################
##  WMH_ICV_resid ~ Blood-Pressure Metrics (+ five CVD covariates)
##  – Bonferroni correction on 8 a-priori tests
##    • 4 BP main-effect terms  +  4 sex-interaction terms
##  – Residual-vs-Fitted diagnostic plots
##############################################################################
##  Prerequisites
##    • Data frame:  combined_df_clean
##    • Variables already re-coded:
##        age, gender (factor), educ, race (factor),
##        CDX_Diabetes, CDX_Hypertension, CDX_Dyslipidemia,
##        obese, CDX_Tobacco, scanner (factor),
##        sbp, dbp, pp, map   +   WMH_ICV_resid
##    • Packages loaded: dplyr, broom, ggplot2, gt
##############################################################################

## ── 1 · Fit BP models (each includes the five CVD covariates) --------------
sbp_mod <- lm(
  WMH_ICV_resid ~ age + educ + race + scanner +
    gender + CDX_Diabetes + CDX_Hypertension + CDX_Dyslipidemia +
    obese + CDX_Tobacco + gender*sbp,
  data = combined_df_clean
)

dbp_mod <- lm(
  WMH_ICV_resid ~ age + educ + race + scanner +
    gender + CDX_Diabetes + CDX_Hypertension + CDX_Dyslipidemia +
    obese + CDX_Tobacco + gender*dbp,
  data = combined_df_clean
)

pp_mod  <- lm(
  WMH_ICV_resid ~ age + educ + race + scanner +
    gender + CDX_Diabetes + CDX_Hypertension + CDX_Dyslipidemia +
    obese + CDX_Tobacco + gender*pp,
  data = combined_df_clean
)

map_mod <- lm(
  WMH_ICV_resid ~ age + educ + race + scanner +
    gender + CDX_Diabetes + CDX_Hypertension + CDX_Dyslipidemia +
    obese + CDX_Tobacco + gender*map,
  data = combined_df_clean
)

## ── 2 · Tidy outputs -------------------------------------------------------
sbp_tidy <- broom::tidy(sbp_mod, conf.int = TRUE) %>% mutate(Model = "SBP")
dbp_tidy <- broom::tidy(dbp_mod, conf.int = TRUE) %>% mutate(Model = "DBP")
pp_tidy  <- broom::tidy(pp_mod,  conf.int = TRUE) %>% mutate(Model = "PP")
map_tidy <- broom::tidy(map_mod, conf.int = TRUE) %>% mutate(Model = "MAP")

bp_results <- dplyr::bind_rows(sbp_tidy, dbp_tidy, pp_tidy, map_tidy)

## ── 3 · Bonferroni correction (8 pre-specified tests) ----------------------
bp_terms <- c("sbp", "dbp", "pp", "map")        # names used in formula

is_main  <- bp_results$term %in% bp_terms
is_inter <- grepl("^gender.*:(sbp|dbp|pp|map)$", bp_results$term)

is_target <- is_main | is_inter                 # 4 mains + 4 interactions
n_tests   <- sum(is_target)                     # should be 8

adj_vec <- rep(NA_real_, nrow(bp_results))
adj_vec[is_target] <- p.adjust(bp_results$p.value[is_target],
                               method = "bonferroni", n = n_tests)
bp_results$p_Bonf <- adj_vec

bonf_threshold <- 0.05 / n_tests                # 0.00625
print(bonf_threshold)

## ── 4 · Results table ------------------------------------------------------
bp_table <- bp_results %>%
  mutate(
    `β (95% CI)` = sprintf("%.2f (%.2f, %.2f)", estimate, conf.low, conf.high),
    p_raw        = sprintf("%.3f", p.value),
    p_Bonferroni = ifelse(is.na(p_Bonf), "", sprintf("%.3f", p_Bonf))
  ) %>%
  dplyr::select(Model, Term = term, `β (95% CI)`, p = p_raw, p_Bonferroni)

gt::gt(bp_table) %>%
  gt::tab_header(
    title = md("**Table BP-AllCov. Blood-pressure metrics and ICV-adjusted WMH**  
                _Bonferroni correction on 8 hypothesis-driven tests (α<sub>B</sub> = 0.0063)_")
  )

## ── 5 · Residual-vs-Fitted diagnostic plots --------------------------------
plot_resid <- function(mod, ttl) {
  ggplot2::ggplot(
    data.frame(Fitted = fitted(mod), Residuals = resid(mod)),
    aes(Fitted, Residuals)
  ) +
    ggplot2::geom_point(alpha = .6) +
    ggplot2::geom_hline(yintercept = 0, colour = "red", linetype = "dashed") +
    ggplot2::geom_smooth(method = "loess", se = FALSE,
                         colour = "blue", linetype = "dotted") +
    ggplot2::labs(title = ttl, x = "Fitted values", y = "Residuals") +
    ggplot2::theme_minimal(14)
}

plot_resid(sbp_mod, "Residuals vs Fitted — SBP (+ all CVD covariates)")
plot_resid(dbp_mod, "Residuals vs Fitted — DBP (+ all CVD covariates)")
plot_resid(pp_mod,  "Residuals vs Fitted — PP  (+ all CVD covariates)")
plot_resid(map_mod, "Residuals vs Fitted — MAP (+ all CVD covariates)")


# Named list of the full‐covariate BP models
bp_fullcov_models <- list(
  SBP = sbp_mod,
  DBP = dbp_mod,
  PP  = pp_mod,
  MAP = map_mod
)

# Corresponding titles for the plots
bp_fullcov_titles <- list(
  SBP = "SBP (+ all CVD covariates)",
  DBP = "DBP (+ all CVD covariates)",
  PP  = "PP (+ all CVD covariates)",
  MAP = "MAP (+ all CVD covariates)"
)

# Loop over each and save as 600 dpi SVG
for (nm in names(bp_fullcov_models)) {
  mod   <- bp_fullcov_models[[nm]]
  title <- bp_fullcov_titles[[nm]]
  p     <- plot_resid(mod, title)
  
  ggsave(
    filename = paste0("resid_vs_fitted_", tolower(nm), "_fullcov.svg"),
    plot     = p,
    device   = "svg",
    width    = 6,     # inches
    height   = 4,     # inches
    units    = "in",
    dpi      = 600
  )
}


##############################################################################
##  End of full-covariate BP Bonferroni workflow
##############################################################################


##############################################################################
##  Descriptive Table & Bivariate Tests  (Stratified by gender)

##############################################################################

## ── 0. Libraries ──────────────────────────────────────────────────────────
library(dplyr)
library(forcats)     # easy factor recoding
library(table1)      # nice “Table 1”
library(purrr)       # compact loops

## ── 1. Harmonise variable names once ──────────────────────────────────────
combined_df_clean <- combined_df_clean %>% 
  mutate(
    age    = Age.x,
    gender = factor(ID_Gender.x, labels = c("Male", "Female")),
    educ   = ID_Education.x,
    race   = factor(Race.x),          
    scanner = factor(replace(X01_MRI_Scanner,
                             X01_MRI_Scanner == "", NA)),
    CDX_Diabetes     = factor(CDX_Diabetes),
    CDX_Hypertension = factor(CDX_Hypertension),
    CDX_Dyslipidemia = factor(CDX_Dyslipidemia),
    obese            = factor(obese),
    CDX_Tobacco      = factor(CDX_Tobacco)
  )


## ── 3. Attach human-readable labels ───────────────────────────────────────
var_labels <- c(
  age   = "Age (years)",
  educ  = "Education (years)",
  race  = "Race/Ethnicity",
  CDX_Diabetes     = "Diabetes (%)",
  CDX_Hypertension = "Hypertension (%)",
  CDX_Dyslipidemia = "Dyslipidemia (%)",
  obese            = "Obesity (%)",
  CDX_Tobacco      = "Tobacco Use (%)",
  Risk_Score       = "Cardiometabolic Risk Score",
  sbp_raw          = "Systolic BP (mmHg)",
  dbp_raw          = "Diastolic BP (mmHg)",
  pp_raw           = "Pulse Pressure (mmHg)",
  map_raw          = "Mean Arterial Pressure (mmHg)",
  scanner          = "MRI Scanner",
  X02_WMH_Volume_Raw = "WMH Volume (raw)",
  X01_ICV_HD       = "ICV (raw)",
  WMH_ICV_resid    = "WMH Volume (log-adj.)"
)

for (v in names(var_labels)) label(combined_df_clean[[v]]) <- var_labels[v]
options(table1.dec = 2)

## ── 4. Custom renderers ----------------------------------------------------
render_cat_1 <- function(x, ...) {
  tbl <- table(x, useNA = "ifany")
  pct <- prop.table(tbl) * 100
  sprintf("%d (%.1f%%)", tbl["1"], pct["1"])
}

render_cont_MN <- function(x) {
  sprintf("%.2f (%.2f)", mean(x, na.rm = TRUE), sd(x, na.rm = TRUE))
}

## ── 5. Build “Table 1” stratified by gender ───────────────────────────────
table_vars <- c("age","educ","race","CDX_Diabetes","CDX_Hypertension",
                "CDX_Dyslipidemia","obese","CDX_Tobacco","Risk_Score",
                "sbp_raw","dbp_raw","pp_raw","map_raw","scanner",
                "X02_WMH_Volume_Raw","X01_ICV_HD","WMH_ICV_resid")

table1(
  as.formula(
    paste("~", paste(table_vars, collapse = " + "), "| gender")
  ),
  data               = combined_df_clean,
  caption            = "Demographic & Risk-Factor Profile Stratified by Gender",
  topclass           = "Rtable1-zebra",
  render.continuous  = render_cont_MN,
  render.categorical = render_cat_1
)

## ── 6. Bivariate tests (t & χ²) by gender ─────────────────────────────────
cont_vars <- c("age","educ","Risk_Score","sbp_raw","dbp_raw",
               "pp_raw","map_raw","WMH_ICV_resid","X01_ICV_HD",
               "X02_WMH_Volume_Raw")

cat_vars  <- c("race","CDX_Diabetes","CDX_Hypertension","CDX_Dyslipidemia",
               "obese","CDX_Tobacco","scanner")

cat("\n— T-tests (continuous) —\n")
for (v in cont_vars) {
  tt <- t.test(combined_df_clean[[v]] ~ combined_df_clean$gender)
  cat(sprintf("%-20s p = %.4f\n", v, tt$p.value))
}

cat("\n— Chi-square tests (categorical) —\n")
for (v in cat_vars) {
  cs <- suppressWarnings(chisq.test(table(combined_df_clean[[v]],
                                          combined_df_clean$gender)))
  cat(sprintf("%-20s p = %.4f\n", v, cs$p.value))
}


table1(~  race + scanner | gender, data = combined_df_clean,
       caption=" Broken Variables ", topclass="Rtable1-zebra")


table1(~ factor(CDX_CVD) + factor(CDX_Cog) | gender, data = combined_df_clean,
       caption=" Additional Variabeles ", topclass="Rtable1-zebra")


##############################################################################
##  Chi-square tests requested by reviewer
##     1. Cardiovascular-disease history (0/1) × gender
##     2. Clinical consensus cognitive status (4 levels) × gender
##  Data set  : combined_df_clean
##  Key notes : • CVD is a simple 0/1 flag
##              • Cognition has four ordered categories
##############################################################################

library(dplyr)

# ── 1 ▸ Harmonise factor coding exactly as in Table 1 ------------------------
combined_df_clean <- combined_df_clean %>% 
  mutate(
    gender = factor(gender, labels = c("Male", "Female")),          # 0 = Male, 1 = Female
    CDX_CVD = factor(CDX_CVD, labels = c("No CVD", "CVD")),         # 0 / 1
    CDX_Cog = factor(
      CDX_Cog,
      levels = c(0, 1, 2, 3),                                       # make sure these match your data
      labels = c("Cognitively Normal",
                 "Mild Cognitive Impairment",
                 "Dementia",
                 "Undetermined")
    )
  )

# ── 2 ▸ Contingency tables ---------------------------------------------------
tab_cvd <- table(CVD = combined_df_clean$CDX_CVD,
                 Gender = combined_df_clean$gender)

tab_cog <- table(Cognition = combined_df_clean$CDX_Cog,
                 Gender    = combined_df_clean$gender)

# ── 3 ▸ Chi-square (fallback to Fisher if any expected < 5) ------------------
chi_or_fisher <- function(tab) {
  test <- chisq.test(tab, simulate.p.value = FALSE)
  if (any(test$expected < 5)) {
    fisher.test(tab)
  } else {
    test
  }
}

test_cvd <- chi_or_fisher(tab_cvd)
test_cog <- chi_or_fisher(tab_cog)

# ── 4 ▸ Print tidy output ----------------------------------------------------
cat("\n=========== Cardiovascular Disease × Gender ===========\n")
print(tab_cvd)
cat("\nTest used :", ifelse(inherits(test_cvd, "htest") && test_cvd$method == "Fisher's Exact Test",
                          "Fisher’s exact", "Pearson Chi-square"), "\n")
print(test_cvd)

cat("\n=========== Cognitive Status × Gender ===========\n")
print(tab_cog)
cat("\nTest used :", ifelse(inherits(test_cog, "htest") && test_cog$method == "Fisher's Exact Test",
                          "Fisher’s exact", "Pearson Chi-square"), "\n")
print(test_cog)


##############################################################################
##  End of script
##############################################################################


# install.packages("knitr")
knitr::purl("Hayes_HABSHD_SexCVD_Resub4.Rmd", 
             output = "RiskxSex_Analysis_Script.R", 
             documentation = 0)
